# Supplementary material for: mTOR-mediated cancer drug resistance suppresses autophagy and generates a druggable metabolic vulnerability
Source: Nat Commun. 2020 Sep 17;11:4684. doi: 10.1038/s41467-020-18504-7 (PMC7499183; doi:10.1038/s41467-020-18504-7)
Supplement: Supplementary file 4 — Source Data [file 41467_2020_18504_MOESM4_ESM.xlsx]

## Sheet: 1b
Figure 1b
Regions included in the paper are boxed.

## Sheet:  1c
Figure 1c
Time (hours)	H460par			H460res				Multiple t-tests (FDR method)
	rep1	rep2	rep3	rep1	rep2	rep3		Discovery?	P value	Mean of H460par	Mean of H460res	Difference	SE of difference	t ratio	df	q value
0	4.52113	4.63142	5.33466	4.22749	4.39774	3.34912		No	0.919836	4.829	3.991	0.8376	8.317	0.1007	340	>0.999999
2	4.79873	4.95213	5.74183	4.73954	4.67268	3.56822		No	0.919855	5.164	4.327	0.8374	8.317	0.1007	340	>0.999999
4	5.24892	5.47788	6.33258	5.23192	5.1936	3.58281		No	0.902744	5.686	4.669	1.017	8.317	0.1223	340	>0.999999
6	5.71607	5.91799	6.83959	5.77039	5.79286	3.98528		No	0.90674	6.158	5.183	0.975	8.317	0.1172	340	>0.999999
8	6.30878	6.47457	7.51188	6.41123	6.53443	4.45627		No	0.907749	6.765	5.801	0.9644	8.317	0.116	340	>0.999999
10	6.90624	7.25248	8.34193	6.99335	7.37619	4.85511		No	0.895613	7.5	6.408	1.092	8.317	0.1313	340	>0.999999
12	7.62939	7.89351	9.13443	7.81632	8.18004	5.38576		No	0.895639	8.219	7.127	1.092	8.317	0.1313	340	>0.999999
14	8.36895	8.61432	9.90997	8.65699	9.25884	5.19896		No	0.879717	8.964	7.705	1.259	8.317	0.1514	340	>0.999999
16	9.10081	9.42372	10.8596	9.4536	10.1207	5.37233		No	0.858942	9.795	8.316	1.479	8.317	0.1779	340	>0.999999
18	9.97627	10.3884	11.9239	10.5325	11.4	5.59144		No	0.848664	10.76	9.175	1.588	8.317	0.191	340	>0.999999
20	11.0108	11.3461	12.9974	11.7921	12.7534	6.21365		No	0.853984	11.78	10.25	1.532	8.317	0.1842	340	>0.999999
22	12.0039	12.4469	14.17	13.2364	14.3831	6.44062		No	0.855069	12.87	11.35	1.52	8.317	0.1828	340	>0.999999
24	13.0587	13.7517	15.6445	14.472	15.8508	7.6488		No	0.8575	14.15	12.66	1.494	8.317	0.1797	340	>0.999999
26	14.1398	14.8677	17.1288	16.3236	17.352	7.78003		No	0.8513	15.38	13.82	1.56	8.317	0.1876	340	>0.999999
28	15.7193	16.1681	18.5959	17.9044	19.0369	8.3977		No	0.836768	16.83	15.11	1.715	8.317	0.2062	340	>0.999999
30	17.3075	17.8944	20.2247	19.9157	21.4106	9.26139		No	0.846332	18.48	16.86	1.613	8.317	0.1939	340	>0.999999
32	18.8853	19.4449	22.3155	22.7353	23.6954	9.3826		No	0.846539	20.22	18.6	1.611	8.317	0.1937	340	>0.999999
34	20.6153	21.3036	24.1282	24.8351	26.3684	10.2303		No	0.853419	22.02	20.48	1.538	8.317	0.1849	340	>0.999999
36	22.2914	23.0047	26.4673	26.8505	29.2246	11.251		No	0.858944	23.92	22.44	1.479	8.317	0.1779	340	>0.999999
38	24.3672	25.1391	28.8399	30.1014	32.4771	11.784		No	0.873235	26.12	24.79	1.328	8.317	0.1597	340	>0.999999
40	26.4675	27.085	31.2118	33.0275	35.4154	12.5926		No	0.881284	28.25	27.01	1.243	8.317	0.1495	340	>0.999999
42	28.784	29.2293	33.6046	35.9293	38.7488	14.111		No	0.909795	30.54	29.6	0.943	8.317	0.1134	340	>0.999999
44	31.2196	31.4995	36.2321	39.4515	42.5487	14.0156		No	0.906415	32.98	32.01	0.9785	8.317	0.1176	340	>0.999999
46	33.3158	33.9634	38.7837	43.3473	46.2487	15.1031		No	0.956439	35.35	34.9	0.4546	8.317	0.05466	340	>0.999999
48	35.7709	36.2388	41.6778	46.4837	49.4895	16.4316		No	0.959025	37.9	37.47	0.4276	8.317	0.05142	340	>0.999999
50	38.2207	38.6837	44.4898	50.1913	53.624	17.1401		No	0.985978	40.46	40.32	0.1463	8.317	0.01759	340	>0.999999
52	40.7657	41.389	47.5724	53.7672	57.4691	18.4491		No	0.998664	43.24	43.23	0.01394	8.317	0.001676	340	>0.999999
54	43.4684	43.6113	50.3611	56.6951	61.3447	20.4529		No	0.9664	45.81	46.16	-0.3506	8.317	0.04216	340	>0.999999
56	46.1167	46.2336	53.2937	60.1462	65.3264	21.4565		No	0.958949	48.55	48.98	-0.4284	8.317	0.05151	340	>0.999999
58	48.6745	48.926	55.9204	64.2131	69.4028	22.7668		No	0.908748	51.17	52.13	-0.9539	8.317	0.1147	340	>0.999999
60	51.2991	51.9549	58.7927	67.5144	72.5172	25.011		No	0.904496	54.02	55.01	-0.9986	8.317	0.1201	340	>0.999999
62	53.89	54.2611	61.4588	70.9782	75.6839	27.2613		No	0.862844	56.54	57.97	-1.438	8.317	0.1729	340	>0.999999
64	56.7049	56.8124	64.3757	74.2822	78.9893	30.1079		No	0.826085	59.3	61.13	-1.829	8.317	0.2199	340	>0.999999
66	59.4406	59.5281	66.9175	76.7922	81.8341	33.3027		No	0.808773	61.96	63.98	-2.014	8.317	0.2422	340	>0.999999
68	62.014	62.0879	69.4392	79.1697	84.0556	36.0382		No	0.818731	64.51	66.42	-1.907	8.317	0.2294	340	>0.999999
70	64.6359	64.697	71.8547	81.4349	86.4743	39.567		No	0.801158	67.06	69.16	-2.096	8.317	0.252	340	>0.999999
72	67.0756	67.1172	73.9582	83.4364	89.1365	42.2527		No	0.78923	69.38	71.61	-2.225	8.317	0.2675	340	>0.999999
74	69.5502	68.9705	75.4873	85.7782	91.4641	45.7246		No	0.719761	71.34	74.32	-2.986	8.317	0.3591	340	>0.999999
76	71.7499	70.6718	77.0105	87.4716	92.9304	49.8526		No	0.664736	73.14	76.75	-3.607	8.317	0.4338	340	>0.999999
78	73.4596	72.6476	78.2604	89.1475	94.0259	53.9896		No	0.608395	74.79	79.05	-4.265	8.317	0.5128	340	>0.999999
80	75.089	73.6744	79.5538	90.2397	94.7957	58.0903		No	0.553222	76.11	81.04	-4.936	8.317	0.5935	340	>0.999999
82	76.4485	75.4881	80.4824	91.2691	95.3147	61.2172		No	0.537969	77.47	82.6	-5.127	8.317	0.6165	340	>0.999999
84	77.7566	76.3353	81.6292	92.2395	95.9684	64.3165		No	0.501095	78.57	84.17	-5.601	8.317	0.6735	340	>0.999999
86	78.9637	77.732	82.7841	92.9015	96.1704	66.3354		No	0.523656	79.83	85.14	-5.309	8.317	0.6384	340	>0.999999
88	79.8597	79.5814	83.752	93.31	96.748	68.0156		No	0.551293	81.06	86.02	-4.96	8.317	0.5964	340	>0.999999
90	81.0788	80.5588	84.8456	93.383	97.2057	70.2794		No	0.564625	82.16	86.96	-4.795	8.317	0.5765	340	>0.999999
92	82.1306	81.8263	85.7377	93.8455	97.6655	72.4621		No	0.567507	83.23	87.99	-4.76	8.317	0.5723	340	>0.999999
94	83.1226	83.2338	86.597	94.232	98.1147	74.2374		No	0.585202	84.32	88.86	-4.544	8.317	0.5463	340	>0.999999
96	84.1193	84.3405	87.288	94.6585	98.6486	75.2778		No	0.607231	85.25	89.53	-4.279	8.317	0.5145	340	>0.999999
98	85.0513	85.8143	88.0722	94.9626	98.8825	77.369		No	0.623011	86.31	90.4	-4.092	8.317	0.492	340	>0.999999
100	85.9731	86.4818	88.7271	95.3795	99.085	78.1703		No	0.646506	87.06	90.88	-3.818	8.317	0.459	340	>0.999999
102	86.8868	87.6717	89.3505	95.7657	99.2799	78.9757		No	0.685509	87.97	91.34	-3.371	8.317	0.4053	340	>0.999999
104	87.5758	88.3437	89.9254	96.2393	99.3787	79.9826		No	0.696034	88.61	91.87	-3.252	8.317	0.391	340	>0.999999
106	88.2194	89.3438	90.4397	96.8796	99.594	80.3519		No	0.723848	89.33	92.28	-2.941	8.317	0.3536	340	>0.999999
108	88.8917	90.0682	90.8778	97.2886	99.7056	80.6455		No	0.754695	89.95	92.55	-2.601	8.317	0.3127	340	>0.999999
110	89.4963	90.597	91.1937	97.7327	99.8404	81.1875		No	0.764707	90.43	92.92	-2.491	8.317	0.2995	340	>0.999999
112	90.0843	91.1135	91.4563	98.1384	99.8922	81.161		No	0.793463	90.88	93.06	-2.179	8.317	0.262	340	>0.999999
114	90.5601	91.6871	91.7206	98.4827	99.8846	81.472		No	0.814095	91.32	93.28	-1.957	8.317	0.2353	340	>0.999999
116	90.984	91.9547	91.9647	98.9356	99.8065	81.4803		No	0.831308	91.63	93.41	-1.773	8.317	0.2132	340	>0.999999
118	91.3038	92.3771	92.1976	99.1334	99.8468	81.9159		No	0.840735	91.96	93.63	-1.673	8.317	0.2011	340	>0.999999
120	91.6148	92.7039	92.3862	99.4259	99.8991	81.9737		No	0.854026	92.23	93.77	-1.531	8.317	0.1841	340	>0.999999
122	91.92	93.0903	92.6488	99.565	99.8864	81.8865		No	0.882869	92.55	93.78	-1.226	8.317	0.1474	340	>0.999999
124	92.1413	93.2708	92.8524	99.5624	99.9053	81.9996		No	0.897931	92.75	93.82	-1.068	8.317	0.1284	340	>0.999999
126	92.3814	93.6397	93.0851	99.7088	99.9356	82.3604		No	0.907583	93.04	94	-0.9662	8.317	0.1162	340	>0.999999
128	92.6258	93.8971	93.2883	99.8193	99.9452	82.574		No	0.919379	93.27	94.11	-0.8424	8.317	0.1013	340	>0.999999
130	92.8512	94.0827	93.6944	99.8232	99.9061	82.0168		No	0.964292	93.54	93.92	-0.3726	8.317	0.0448	340	>0.999999
132	93.0339	94.59	93.9374	99.8114	99.83	81.8164		No	0.996694	93.85	93.82	0.03449	8.317	0.004147	340	>0.999999
134	93.3418	94.7651	94.4438	99.8052	99.8327	81.3735		No	0.95084	94.18	93.67	0.5131	8.317	0.0617	340	>0.999999
136	93.6285	95.187	94.9523	99.7496	99.6656	80.9329		No	0.891063	94.59	93.45	1.14	8.317	0.1371	340	>0.999999
138	93.782	95.6097	95.7193	99.7645	99.7621	80.5441		No	0.840025	95.04	93.36	1.68	8.317	0.202	340	>0.999999
140	94.0317	95.9792	96.1313	99.8017	99.643	80.6346		No	0.808153	95.38	93.36	2.021	8.317	0.243	340	>0.999999
142	94.7122	96.4755	96.4058	99.7882	99.465	81.2808		No	0.777388	95.86	93.51	2.353	8.317	0.2829	340	>0.999999
144	94.8609	96.8036	97.1845	99.8334	99.4214	81.3213		No	0.740408	96.28	93.53	2.758	8.317	0.3316	340	>0.999999
146	95.6286	96.9837	97.9474	99.8632	99.3196	80.9838		No	0.677269	96.85	93.39	3.464	8.317	0.4166	340	>0.999999
148	95.7865	97.3063	98.2511	99.9289	99.3074	80.6618		No	0.646707	97.11	93.3	3.815	8.317	0.4587	340	>0.999999
150	95.953	97.6686	98.5448	99.9353	99.154	80.6732		No	0.619407	97.39	93.25	4.135	8.317	0.4971	340	>0.999999
152	96.3998	97.949	98.8952	99.961	99.06	80.4089		No	0.580169	97.75	93.14	4.605	8.317	0.5537	340	>0.999999
154	96.8221	98.3848	99.3038	99.982	98.9503	80.2312		No	0.538888	98.17	93.05	5.116	8.317	0.6151	340	>0.999999
156	97.1954	98.418	99.3314	99.9671	98.9756	79.9232		No	0.519723	98.31	92.96	5.36	8.317	0.6444	340	>0.999999
158	97.3545	98.7148	99.3016	99.9877	98.9914	79.9771		No	0.511043	98.46	92.99	5.472	8.317	0.6579	340	>0.999999
160	97.6674	98.8368	99.3935	99.9813	98.8562	80.1507		No	0.4984	98.63	93	5.636	8.317	0.6777	340	>0.999999
162	97.8199	99.1918	99.5288	99.9945	98.765	80.3239		No	0.484602	98.85	93.03	5.819	8.317	0.6997	340	>0.999999
164	97.9235	99.4328	99.6239	99.9975	98.5938	80.3416		No	0.469971	98.99	92.98	6.016	8.317	0.7233	340	>0.999999
166	97.9478	99.5709	99.7573	99.9915	98.366	80.8016		No	0.468258	99.09	93.05	6.039	8.317	0.7261	340	>0.999999
168	98.0269	99.7016	99.7236	99.999	98.1404	81.0796		No	0.465412	99.15	93.07	6.078	8.317	0.7308	340	>0.999999
Time (hours)	H460par 2DG			H460res 2DG				Multiple t-tests (FDR method)
	rep1	rep2	rep3	rep1	rep2	rep3		Discovery?	P value	Mean of H460par 2DG	Mean of H460res 2DG	Difference	SE of difference	t ratio	df	q value
0	4.23372	4.75297	4.68694	3.07959	2.66596	3.38046		No	0.556798	3.042	4.558	-1.516	2.577	0.5882	340	0.089415
2	4.48575	5.0433	5.05243	3.20647	2.78708	3.53031		No	0.513458	3.175	4.86	-1.686	2.577	0.6541	340	0.083437
4	4.80324	5.50512	5.41463	3.2029	2.7802	3.51846		No	0.42157	3.167	5.241	-2.074	2.577	0.8047	340	0.06933
6	5.07876	5.80985	5.76059	3.19753	2.76731	3.51148		No	0.354202	3.159	5.55	-2.391	2.577	0.9277	340	0.058962
8	5.33761	6.14381	6.06179	3.2026	2.75295	3.46473		Yes	0.294182	3.14	5.848	-2.708	2.577	1.051	340	0.049575
10	5.63705	6.4811	6.23846	3.22356	2.78245	3.44952		Yes	0.250434	3.152	6.119	-2.967	2.577	1.151	340	0.04273
12	5.86431	6.7719	6.6285	3.21979	2.76381	3.4753		Yes	0.205567	3.153	6.422	-3.269	2.577	1.268	340	0.035519
14	6.2009	7.01739	6.94939	3.24197	2.76557	3.50385		Yes	0.169024	3.17	6.723	-3.552	2.577	1.378	340	0.029579
16	6.39665	7.3705	7.228	3.24285	2.81192	3.55641		Yes	0.141839	3.204	6.998	-3.795	2.577	1.472	340	0.025144
18	6.64059	7.68222	7.54832	3.23522	2.80967	3.57666		Yes	0.114043	3.207	7.29	-4.083	2.577	1.584	340	0.020483
20	6.95372	7.97577	7.94254	3.2736	2.81334	3.59167		Yes	0.088841	3.226	7.624	-4.398	2.577	1.706	340	0.016169
22	7.22776	8.37472	8.3603	3.26346	2.8761	3.59645		Yes	0.066628	3.245	7.988	-4.742	2.577	1.84	340	0.01229
24	7.4509	8.83864	8.69417	3.313	2.88569	3.63525		Yes	0.050876	3.278	8.328	-5.05	2.577	1.959	340	0.009513
26	7.80953	9.2867	9.13554	3.36569	2.90249	3.65031		Yes	0.035593	3.306	8.744	-5.438	2.577	2.11	340	0.006748
28	8.01106	9.73486	9.71485	3.33388	2.92718	3.6381		Yes	0.023747	3.3	9.154	-5.854	2.577	2.271	340	0.004565
30	8.48527	10.2032	10.2044	3.40175	2.94423	3.62967		Yes	0.014921	3.325	9.631	-6.306	2.577	2.447	340	0.00291
32	8.89119	10.7883	10.6457	3.45141	2.94288	3.62489		Yes	0.009021	3.34	10.11	-6.769	2.577	2.626	340	0.001785
34	9.24974	11.2973	11.1116	3.45526	2.94382	3.64485		Yes	0.005474	3.348	10.55	-7.205	2.577	2.796	340	0.001099
36	9.75806	11.9019	11.7886	3.46135	2.92037	3.6426		Yes	0.002636	3.341	11.15	-7.808	2.577	3.03	340	0.000537
38	10.17	12.4811	12.3267	3.50188	2.93141	3.66638		Yes	0.001416	3.367	11.66	-8.293	2.577	3.218	340	0.000293
40	10.6666	13.0867	12.9708	3.4272	2.91866	3.66957		Yes	0.000621	3.338	12.24	-8.903	2.577	3.454	340	0.00013
42	11.0997	13.7271	13.5444	3.3844	2.90029	3.63969		Yes	0.000272	3.308	12.79	-9.482	2.577	3.679	340	5.8e-05
44	11.6211	14.452	14.3397	3.42077	2.89124	3.64314		Yes	9.9e-05	3.318	13.47	-10.15	2.577	3.939	340	2.1e-05
46	12.1108	15.2265	14.8906	3.42219	2.84743	3.61801		Yes	3.7e-05	3.296	14.08	-10.78	2.577	4.183	340	8e-06
48	12.6758	15.8638	15.53	3.41829	2.82672	3.62776		Yes	1.3e-05	3.291	14.69	-11.4	2.577	4.423	340	3e-06
50	13.0649	16.735	16.3597	3.42478	2.80393	3.58503		Yes	4e-06	3.271	15.39	-12.12	2.577	4.701	340	<0.000001
52	13.4624	17.5123	17.0233	3.42838	2.81441	3.59565		Yes	1e-06	3.279	16	-12.72	2.577	4.936	340	<0.000001
54	14.1769	18.291	17.8551	3.40335	2.77318	3.5286		Yes	<0.000001	3.235	16.77	-13.54	2.577	5.253	340	<0.000001
56	14.7526	18.9435	18.6202	3.35615	2.78418	3.49847		Yes	<0.000001	3.213	17.44	-14.23	2.577	5.52	340	<0.000001
58	15.4016	19.8679	19.5889	3.34742	2.75817	3.4766		Yes	<0.000001	3.194	18.29	-15.09	2.577	5.856	340	<0.000001
60	15.959	20.7426	20.4749	3.3198	2.71728	3.44218		Yes	<0.000001	3.16	19.06	-15.9	2.577	6.169	340	<0.000001
62	16.7148	21.5394	21.2102	3.30052	2.62912	3.47731		Yes	<0.000001	3.136	19.82	-16.69	2.577	6.474	340	<0.000001
64	17.5531	22.5959	22.1318	3.23818	2.64018	3.41744		Yes	<0.000001	3.099	20.76	-17.66	2.577	6.853	340	<0.000001
66	18.1435	23.4826	23.2774	3.29479	2.62588	3.2995		Yes	<0.000001	3.073	21.63	-18.56	2.577	7.202	340	<0.000001
68	18.8904	24.5336	24.3295	3.41642	2.54869	3.31826		Yes	<0.000001	3.094	22.58	-19.49	2.577	7.562	340	<0.000001
70	19.6811	25.65	25.414	3.23058	2.56966	3.25718		Yes	<0.000001	3.019	23.58	-20.56	2.577	7.979	340	<0.000001
72	20.5131	26.9976	26.4821	3.31859	2.56754	3.19123		Yes	<0.000001	3.026	24.66	-21.64	2.577	8.396	340	<0.000001
74	21.0295	27.9818	27.6773	3.32721	2.61545	3.15787		Yes	<0.000001	3.034	25.56	-22.53	2.577	8.742	340	<0.000001
76	22.1292	29.1519	28.8361	3.48564	2.55183	3.11952		Yes	<0.000001	3.052	26.71	-23.65	2.577	9.178	340	<0.000001
78	22.9194	30.5811	30.1145	3.2981	2.53024	3.12077		Yes	<0.000001	2.983	27.87	-24.89	2.577	9.657	340	<0.000001
80	23.8946	31.8392	31.4552	3.48244	2.51396	3.07585		Yes	<0.000001	3.024	29.06	-26.04	2.577	10.1	340	<0.000001
82	24.8342	33.3185	32.8012	3.24681	2.54075	3.04785		Yes	<0.000001	2.945	30.32	-27.37	2.577	10.62	340	<0.000001
84	25.9288	34.5527	34.0269	3.53393	2.51596	3.02142		Yes	<0.000001	3.024	31.5	-28.48	2.577	11.05	340	<0.000001
86	27.1977	36.1401	35.7644	3.82043	2.52689	3.00817		Yes	<0.000001	3.118	33.03	-29.92	2.577	11.61	340	<0.000001
88	28.4547	38.0899	37.4537	3.62795	2.51554	3.00942		Yes	<0.000001	3.051	34.67	-31.62	2.577	12.27	340	<0.000001
90	29.7778	39.7071	38.9582	3.97942	2.45465	3.0094		Yes	<0.000001	3.148	36.15	-33	2.577	12.8	340	<0.000001
92	31.0348	41.5984	40.582	3.72898	2.50818	3.0219		Yes	<0.000001	3.086	37.74	-34.65	2.577	13.45	340	<0.000001
94	32.1867	43.425	42.3787	3.93464	2.56291	3.02246		Yes	<0.000001	3.173	39.33	-36.16	2.577	14.03	340	<0.000001
96	33.5893	45.084	44.1678	4.07449	2.50973	3.01645		Yes	<0.000001	3.2	40.95	-37.75	2.577	14.65	340	<0.000001
98	35.0462	47.0031	46.2372	4.03699	2.50814	2.99666		Yes	<0.000001	3.181	42.76	-39.58	2.577	15.36	340	<0.000001
100	36.3484	48.9198	47.9299	4.23005	2.54145	2.968		Yes	<0.000001	3.247	44.4	-41.15	2.577	15.97	340	<0.000001
102	37.7923	50.9695	50.0793	5.11345	2.58924	3.00561		Yes	<0.000001	3.569	46.28	-42.71	2.577	16.57	340	<0.000001
104	39.5248	52.787	51.8989	4.86869	2.55327	2.97356		Yes	<0.000001	3.465	48.07	-44.61	2.577	17.31	340	<0.000001
106	41.126	54.9663	54.0573	4.75369	2.5855	2.98222		Yes	<0.000001	3.44	50.05	-46.61	2.577	18.09	340	<0.000001
108	42.9822	56.7973	55.8856	4.90922	2.61504	2.94143		Yes	<0.000001	3.489	51.89	-48.4	2.577	18.78	340	<0.000001
110	44.806	58.53	57.7366	5.38122	2.58349	2.9387		Yes	<0.000001	3.634	53.69	-50.06	2.577	19.42	340	<0.000001
112	46.5906	60.33	59.4138	5.0498	2.60071	2.98878		Yes	<0.000001	3.546	55.44	-51.9	2.577	20.14	340	<0.000001
114	48.2097	62.4541	61.4517	5.21898	2.62308	2.96346		Yes	<0.000001	3.602	57.37	-53.77	2.577	20.86	340	<0.000001
116	49.9515	63.9979	63.0277	5.40111	2.74085	2.95921		Yes	<0.000001	3.7	58.99	-55.29	2.577	21.45	340	<0.000001
118	51.9006	65.7723	64.7973	5.42342	2.66627	3.01341		Yes	<0.000001	3.701	60.82	-57.12	2.577	22.16	340	<0.000001
120	53.9808	67.3608	66.3723	5.92251	2.65015	3.02611		Yes	<0.000001	3.866	62.57	-58.71	2.577	22.78	340	<0.000001
122	55.9827	69.153	67.9203	6.8563	2.82923	3.03921		Yes	<0.000001	4.242	64.35	-60.11	2.577	23.32	340	<0.000001
124	57.8887	70.577	69.3659	7.84152	3.37017	2.9784		Yes	<0.000001	4.73	65.94	-61.21	2.577	23.75	340	<0.000001
126	59.979	72.2539	70.8238	7.03921	5.58942	2.99897		Yes	<0.000001	5.209	67.69	-62.48	2.577	24.24	340	<0.000001
128	61.9502	73.5159	72.0782	7.73333	6.57957	3.0072		Yes	<0.000001	5.773	69.18	-63.41	2.577	24.6	340	<0.000001
130	63.8929	75.0329	73.4098	6.96231	7.79089	2.99371		Yes	<0.000001	5.916	70.78	-64.86	2.577	25.17	340	<0.000001
132	65.6655	76.4832	74.6188	7.41086	7.14548	2.99675		Yes	<0.000001	5.851	72.26	-66.4	2.577	25.77	340	<0.000001
134	67.651	77.8438	75.7937	7.046	7.04511	2.94584		Yes	<0.000001	5.679	73.76	-68.08	2.577	26.42	340	<0.000001
136	69.2751	78.9776	76.7904	7.30228	7.28558	3.03105		Yes	<0.000001	5.873	75.01	-69.14	2.577	26.83	340	<0.000001
138	70.932	80.0137	77.7372	6.72469	6.99975	2.96467		Yes	<0.000001	5.563	76.23	-70.66	2.577	27.42	340	<0.000001
140	72.5498	80.8842	78.7546	6.91387	7.14987	3.01713		Yes	<0.000001	5.694	77.4	-71.7	2.577	27.82	340	<0.000001
142	74.0191	81.5906	79.4599	6.16771	6.88649	2.99361		Yes	<0.000001	5.349	78.36	-73.01	2.577	28.33	340	<0.000001
144	75.5031	82.0281	79.9436	6.44729	6.86902	3.00129		Yes	<0.000001	5.439	79.16	-73.72	2.577	28.6	340	<0.000001
146	77.0035	82.225	80.3018	6.97209	6.77728	2.99747		Yes	<0.000001	5.582	79.84	-74.26	2.577	28.81	340	<0.000001
148	78.3189	82.5745	80.5763	7.48574	6.66881	2.98232		Yes	<0.000001	5.712	80.49	-74.78	2.577	29.02	340	<0.000001
150	79.7707	82.886	80.7606	7.80572	6.36128	2.98051		Yes	<0.000001	5.716	81.14	-75.42	2.577	29.27	340	<0.000001
152	80.764	83.1363	81.0768	7.75542	6.28819	3.00202		Yes	<0.000001	5.682	81.66	-75.98	2.577	29.48	340	<0.000001
154	81.5284	83.2931	81.3218	7.79623	6.07401	3.00233		Yes	<0.000001	5.624	82.05	-76.42	2.577	29.65	340	<0.000001
156	82.0242	83.6316	81.525	7.79992	6.15245	3.02041		Yes	<0.000001	5.658	82.39	-76.74	2.577	29.77	340	<0.000001
158	82.4384	83.9212	81.7744	8.40595	6.1485	3.00739		Yes	<0.000001	5.854	82.71	-76.86	2.577	29.82	340	<0.000001
160	82.7543	84.1887	82.0197	7.82706	5.89091	3.00952		Yes	<0.000001	5.576	82.99	-77.41	2.577	30.04	340	<0.000001
162	83.1467	84.4526	82.2716	8.56461	5.96905	3.00682		Yes	<0.000001	5.847	83.29	-77.44	2.577	30.05	340	<0.000001
164	83.397	84.6553	82.5088	8.90206	5.63794	3.03894		Yes	<0.000001	5.86	83.52	-77.66	2.577	30.13	340	<0.000001
166	83.6691	85.0287	82.8038	8.80619	5.35378	3.02478		Yes	<0.000001	5.728	83.83	-78.11	2.577	30.31	340	<0.000001
168	83.8794	85.2473	83.0678	8.90616	5.96417	3.03655		Yes	<0.000001	5.969	84.06	-78.1	2.577	30.3	340	<0.000001
Time (hours)	H460par DCA			H460res DCA				Multiple t-tests (FDR method)
	rep1	rep2	rep3	rep1	rep2	rep3		Discovery?	P value	Mean of H460par DCA	Mean of H460res DCA	Difference	SE of difference	t ratio	df	q value
0	2.15315	2.20589	2.84164	2.05027	2.99059	1.27721		No	0.951212	2.4	2.106	0.2942	4.805	0.06123	340	0.314593
2	2.24915	2.41076	3.07544	2.26161	3.3543	1.42643		No	0.961684	2.578	2.347	0.231	4.805	0.04808	340	0.314593
4	2.54932	2.70264	3.38123	2.51717	3.94326	1.65526		No	0.971383	2.878	2.705	0.1725	4.805	0.0359	340	0.314593
6	2.76021	2.96537	3.74645	2.83459	4.38656	1.88022		No	0.979501	3.157	3.034	0.1236	4.805	0.02571	340	0.314593
8	3.00759	3.28473	4.11104	3.06258	4.84564	2.076		No	0.97682	3.468	3.328	0.1397	4.805	0.02908	340	0.314593
10	3.22035	3.44115	4.42977	3.33595	5.04145	2.18202		No	0.970589	3.697	3.52	0.1773	4.805	0.0369	340	0.314593
12	3.51245	3.82372	4.84227	3.65542	5.48415	2.30622		No	0.959494	4.059	3.815	0.2442	4.805	0.05083	340	0.314593
14	3.84202	4.17028	5.25263	3.9623	5.76071	2.47115		No	0.940828	4.422	4.065	0.3569	4.805	0.07428	340	0.314593
16	4.16617	4.50786	5.70094	4.25221	5.95227	2.66521		No	0.916892	4.792	4.29	0.5018	4.805	0.1044	340	0.314593
18	4.55259	4.89065	6.15806	4.49826	6.09769	2.76198		No	0.876416	5.2	4.453	0.7478	4.805	0.1556	340	0.314593
20	4.89186	5.25505	6.56721	4.73991	6.1197	2.84962		No	0.834994	5.571	4.57	1.002	4.805	0.2085	340	0.303938
22	5.20595	5.63195	7.1131	4.98043	6.17474	2.87253		No	0.785654	5.984	4.676	1.308	4.805	0.2722	340	0.289842
24	5.63958	6.15376	7.71747	5.07993	6.22035	2.99291		No	0.717602	6.504	4.764	1.739	4.805	0.362	340	0.268363
26	5.95235	6.58036	8.40298	5.29244	6.35811	2.9995		No	0.66307	6.979	4.883	2.095	4.805	0.4361	340	0.251414
28	6.44212	7.13732	9.17957	5.75429	6.31774	3.12454		No	0.600178	7.586	5.066	2.521	4.805	0.5246	340	0.230773
30	6.96127	7.7817	9.85567	6.14632	6.44953	3.17936		No	0.54087	8.2	5.258	2.941	4.805	0.6121	340	0.210939
32	7.59598	8.34232	10.5612	6.5378	6.45487	3.28868		No	0.478888	8.833	5.427	3.406	4.805	0.7089	340	0.189473
34	8.17902	8.96903	11.4329	6.88354	6.60699	3.46464		No	0.420505	9.527	5.652	3.875	4.805	0.8065	340	0.16882
36	8.84904	9.69054	12.2869	7.2841	6.60586	3.66008		No	0.357682	10.28	5.85	4.425	4.805	0.921	340	0.145742
38	9.58322	10.3835	13.3129	7.61504	6.79829	3.71401		No	0.293926	11.09	6.042	5.051	4.805	1.051	340	0.121578
40	10.2936	11.1125	14.394	7.98567	7.062	3.83661		No	0.241409	11.93	6.295	5.639	4.805	1.174	340	0.101392
42	10.6898	11.7534	15.5341	8.41737	6.99266	3.94127		No	0.19718	12.66	6.45	6.209	4.805	1.292	340	0.084109
44	11.7583	12.8651	16.7009	8.86345	7.10632	4.0176		No	0.139739	13.77	6.662	7.112	4.805	1.48	340	0.060553
46	12.4692	13.7929	17.9773	9.23963	7.26086	4.14887		Yes	0.102653	14.75	6.883	7.863	4.805	1.637	340	0.0452
48	13.6047	14.7908	19.1574	9.5669	7.32609	4.18626		Yes	0.067145	15.85	7.026	8.825	4.805	1.837	340	0.03005
50	14.614	15.8581	20.631	9.94328	7.68311	4.36942		Yes	0.044242	17.03	7.332	9.702	4.805	2.019	340	0.02013
52	15.6089	16.9141	22.0553	10.2635	7.98721	4.43786		Yes	0.027609	18.19	7.563	10.63	4.805	2.212	340	0.012775
54	16.4572	18.1617	23.5062	10.7453	7.75409	4.69027		Yes	0.015889	19.38	7.73	11.65	4.805	2.424	340	0.007479
56	17.6199	19.2441	24.9584	11.134	8.19403	4.73658		Yes	0.009203	20.61	8.022	12.59	4.805	2.619	340	0.004408
58	18.8544	20.6518	26.4717	11.5944	8.13951	4.90861		Yes	0.004394	21.99	8.214	13.78	4.805	2.868	340	0.002142
60	20.1576	21.7758	28.0954	11.9816	8.42567	5.04423		Yes	0.002149	23.34	8.484	14.86	4.805	3.093	340	0.001067
62	21.2849	23.0026	30.0057	12.4188	8.66267	5.18872		Yes	0.000959	24.76	8.757	16.01	4.805	3.332	340	0.000485
64	22.4193	24.4552	31.9209	12.5759	8.77115	5.34086		Yes	0.000346	26.27	8.896	17.37	4.805	3.615	340	0.000178
66	23.7116	26.024	33.7001	13.0191	9.20402	5.30994		Yes	0.000126	27.81	9.178	18.63	4.805	3.878	340	6.6e-05
68	25.314	27.4367	35.4895	13.2669	9.29114	5.55922		Yes	3.9e-05	29.41	9.372	20.04	4.805	4.171	340	2.1e-05
70	26.6751	28.9461	37.2932	13.8248	9.33525	5.58065		Yes	1.2e-05	30.97	9.58	21.39	4.805	4.452	340	6e-06
72	28.0176	30.2661	39.1568	14.2689	9.57276	5.62401		Yes	4e-06	32.48	9.822	22.66	4.805	4.716	340	2e-06
74	29.4001	31.7268	41.0634	14.3746	10.1429	5.82688		Yes	<0.000001	34.06	10.11	23.95	4.805	4.984	340	<0.000001
76	31.0006	33.2156	42.9752	15.0054	9.92124	5.89695		Yes	<0.000001	35.73	10.27	25.46	4.805	5.298	340	<0.000001
78	32.658	34.8719	44.8034	15.5126	10.0485	6.09829		Yes	<0.000001	37.44	10.55	26.89	4.805	5.597	340	<0.000001
80	33.9145	36.454	46.461	15.8681	10.0721	6.26574		Yes	<0.000001	38.94	10.74	28.21	4.805	5.871	340	<0.000001
82	35.2826	38.0497	48.2454	16.4157	10.0707	6.12943		Yes	<0.000001	40.53	10.87	29.65	4.805	6.172	340	<0.000001
84	36.7901	39.9159	49.8359	16.5564	10.1257	6.29422		Yes	<0.000001	42.18	10.99	31.19	4.805	6.491	340	<0.000001
86	38.4588	41.4561	51.6664	16.9367	10.2407	6.38445		Yes	<0.000001	43.86	11.19	32.67	4.805	6.8	340	<0.000001
88	40.0995	42.9443	53.4934	17.4255	10.3454	6.5984		Yes	<0.000001	45.51	11.46	34.06	4.805	7.088	340	<0.000001
90	41.6119	44.724	55.1159	17.9779	10.7431	6.56511		Yes	<0.000001	47.15	11.76	35.39	4.805	7.365	340	<0.000001
92	43.2894	46.5358	56.7864	18.4862	10.6228	6.78632		Yes	<0.000001	48.87	11.97	36.91	4.805	7.681	340	<0.000001
94	44.6857	48.029	58.4268	18.6262	10.6776	6.79978		Yes	<0.000001	50.38	12.03	38.35	4.805	7.981	340	<0.000001
96	46.0481	49.8488	60.2612	18.8871	10.7296	7.09159		Yes	<0.000001	52.05	12.24	39.82	4.805	8.287	340	<0.000001
98	47.6132	51.4687	61.7879	19.4917	10.9147	6.99027		Yes	<0.000001	53.62	12.47	41.16	4.805	8.566	340	<0.000001
100	49.3552	53.0109	63.51	20.0582	10.9873	6.96444		Yes	<0.000001	55.29	12.67	42.62	4.805	8.871	340	<0.000001
102	50.6943	54.8998	65.0896	20.2595	10.6102	7.15062		Yes	<0.000001	56.89	12.67	44.22	4.805	9.203	340	<0.000001
104	52.4047	56.8139	66.5384	20.643	10.9163	7.19692		Yes	<0.000001	58.59	12.92	45.67	4.805	9.504	340	<0.000001
106	53.669	58.2117	68.1431	21.1711	10.7761	7.41996		Yes	<0.000001	60.01	13.12	46.89	4.805	9.758	340	<0.000001
108	55.0271	59.8459	69.5291	21.4029	10.9343	7.49501		Yes	<0.000001	61.47	13.28	48.19	4.805	10.03	340	<0.000001
110	56.5323	61.3456	70.9534	21.8799	11.0462	7.53358		Yes	<0.000001	62.94	13.49	49.46	4.805	10.29	340	<0.000001
112	57.9707	63.01	72.1703	22.491	11.0898	7.61987		Yes	<0.000001	64.38	13.73	50.65	4.805	10.54	340	<0.000001
114	59.4596	64.6202	73.4978	22.9469	11.0641	7.76232		Yes	<0.000001	65.86	13.92	51.93	4.805	10.81	340	<0.000001
116	60.9869	66.0647	74.8951	23.175	11.3872	7.80999		Yes	<0.000001	67.32	14.12	53.19	4.805	11.07	340	<0.000001
118	62.5103	67.1646	76.1117	23.8281	11.8175	7.79427		Yes	<0.000001	68.6	14.48	54.12	4.805	11.26	340	<0.000001
120	64.0283	68.8609	77.3893	24.1027	11.7452	7.93462		Yes	<0.000001	70.09	14.59	55.5	4.805	11.55	340	<0.000001
122	65.2638	70.16	78.6109	24.2597	12.8827	7.90136		Yes	<0.000001	71.34	15.01	56.33	4.805	11.72	340	<0.000001
124	66.8154	71.5289	79.7947	24.6888	12.8071	8.01234		Yes	<0.000001	72.71	15.17	57.54	4.805	11.98	340	<0.000001
126	68.02	72.8666	80.9685	24.9519	14.028	8.0257		Yes	<0.000001	73.95	15.67	58.28	4.805	12.13	340	<0.000001
128	69.4337	74.0765	82.2335	25.4739	14.0959	8.09572		Yes	<0.000001	75.25	15.89	59.36	4.805	12.35	340	<0.000001
130	70.8059	75.4637	83.3706	25.8966	15.1747	8.26423		Yes	<0.000001	76.55	16.45	60.1	4.805	12.51	340	<0.000001
132	72.2248	76.7408	84.303	26.233	16.2087	8.25578		Yes	<0.000001	77.76	16.9	60.86	4.805	12.67	340	<0.000001
134	73.4034	77.8262	85.3481	26.4681	16.7392	8.45826		Yes	<0.000001	78.86	17.22	61.64	4.805	12.83	340	<0.000001
136	74.5062	78.9356	86.3757	26.709	16.5681	8.51393		Yes	<0.000001	79.94	17.26	62.68	4.805	13.04	340	<0.000001
138	75.9429	80.1128	87.4535	27.2883	16.1858	8.45293		Yes	<0.000001	81.17	17.31	63.86	4.805	13.29	340	<0.000001
140	77.1136	81.1124	88.301	27.4265	17.0931	8.46234		Yes	<0.000001	82.18	17.66	64.51	4.805	13.43	340	<0.000001
142	78.3276	82.1157	89.0935	27.5836	17.5322	8.58779		Yes	<0.000001	83.18	17.9	65.28	4.805	13.59	340	<0.000001
144	79.427	83.0683	90.0266	28.2627	16.0298	8.54641		Yes	<0.000001	84.17	17.61	66.56	4.805	13.85	340	<0.000001
146	80.476	84.0061	90.9044	28.703	16.6884	8.39968		Yes	<0.000001	85.13	17.93	67.2	4.805	13.99	340	<0.000001
148	81.5193	85.0459	91.499	28.9812	16.3	8.44576		Yes	<0.000001	86.02	17.91	68.11	4.805	14.18	340	<0.000001
150	82.445	85.8673	92.2081	29.3077	16.2993	8.77322		Yes	<0.000001	86.84	18.13	68.71	4.805	14.3	340	<0.000001
152	83.1941	86.6506	92.8563	29.7649	16.011	8.67015		Yes	<0.000001	87.57	18.15	69.42	4.805	14.45	340	<0.000001
154	84.1487	87.3299	93.4931	30.5177	18.009	8.57051		Yes	<0.000001	88.32	19.03	69.29	4.805	14.42	340	<0.000001
156	84.9907	88.0312	94.0257	30.4422	19.0551	8.75616		Yes	<0.000001	89.02	19.42	69.6	4.805	14.48	340	<0.000001
158	85.8896	88.6633	94.5522	30.6551	17.8887	8.75043		Yes	<0.000001	89.7	19.1	70.6	4.805	14.69	340	<0.000001
160	86.3222	89.3679	95.0939	31.1599	18.7896	8.72879		Yes	<0.000001	90.26	19.56	70.7	4.805	14.71	340	<0.000001
162	87.1128	90.0653	95.584	32.2863	18.3773	8.82947		Yes	<0.000001	90.92	19.83	71.09	4.805	14.8	340	<0.000001
164	87.7237	90.7093	96.034	31.8859	17.779	8.89956		Yes	<0.000001	91.49	19.52	71.97	4.805	14.98	340	<0.000001
166	88.4385	91.1911	96.4521	31.8042	18.3184	9.01516		Yes	<0.000001	92.03	19.71	72.31	4.805	15.05	340	<0.000001
168	88.984	91.7394	96.8054	31.7991	17.1805	9.00773		Yes	<0.000001	92.51	19.33	73.18	4.805	15.23	340	<0.000001
								Discovery determined using the Two-stage linear step-up procedure of Benjamini, Krieger and Yekutieli, with Q = 5%.
								Computations assume that all rows are sample from populations with the same scatter (SD).

## Sheet: 1e
Figure 1e
CDDP in mg/mL	H1975par1			H1975res1			H1975par2			H1975res2
	rep1	rep2	rep3	rep1	rep2	rep3	Mean	SD	n	Mean	SD	n
0.0195	0.992841	0.997244	1.00992	0.963081	1.05501	0.981909	0.984743	1.00877	1.00649	1.02774	0.961595	1.01067
0.039	0.991325	1.00759	1.01833	1.00385	1.0752	0.963567	1.02337	1.00252	1.00045	1.03995	1.02963	1.06355
0.078	1.0138	0.973257	1.03667	1.06366	1.0593	0.973512	0.979399	1.02244	1.01752	1.02013	1.02239	1.03679
0.156	1.00909	1.0414	1.02458	0.992675	1.06176	1.04773	0.961348	1.01024	1.00983	1.0472	1.06119	1.04205
0.3125	0.968476	0.97054	1.00947	1.00206	1.07585	1.10901	0.950642	0.959832	1.00087	1.02048	1.03314	1.0429
0.625	0.901495	0.904887	0.917104	0.968162	1.04909	1.08205	0.855315	0.864591	0.886702	1.0543	1.01958	1.03921
1.25	0.689169	0.735007	0.736416	0.941405	0.960808	0.997929	0.719608	0.691198	0.709123	0.875607	0.856641	0.941875
2.5	0.37766	0.348008	0.342474	0.828946	0.79161	0.758244	0.401763	0.389401	0.407188	0.791821	0.754256	0.710042
5	0.0303994	0.0308998	0.0295813	0.437157	0.407636	0.341174	0.040927	0.0439356	0.0402907	0.471844	0.486515	0.515911
10	0.00844359	0.0144504	0.00997469	0.110036	0.0853789	0.0874482	0.0281464	0.0336372	0.0314123	0.0780845	0.0994706	0.0999394

## Sheet: 1g
Figure 1g
	H1975par2			H1975res2				Multiple t-tests (FDR method)
	rep1	rep2	rep3	rep1	rep2	rep3		Discovery?	P value	Mean of H1975par2	Mean of H1975res2	Difference	SE of difference	t ratio	df	q value
mock	7.8	8.1	7.7	6	6.3	6.1		No	0.256452	7.867	6.133	1.733	1.473	1.177	16	0.067319
2DG	16	13.7	11	35.3	35.4	36.8		Yes	<0.000001	13.57	35.83	-22.27	1.473	15.12	16	<0.000001
DCA	9.7	9.1	8.5	26.9	27	31.7		Yes	<0.000001	9.1	28.53	-19.43	1.473	13.19	16	<0.000001
CDDP	39.3	35.2	40.8	16	13.1	13.2		Yes	<0.000001	38.43	14.1	24.33	1.473	16.52	16	<0.000001
								Discovery determined using the Two-stage linear step-up procedure of Benjamini, Krieger and Yekutieli, with Q = 5%.
								Computations assume that all rows are sample from populations with the same scatter (SD).

## Sheet: 1h
Figure 1h
CDDP (µg/ml)	CDDPres				CDDPnaive					[Inhibitor] vs. response -- Variable slope (four parameters)
	#1	#2	#3	#4	#1	#2	#3	#4		Best-fit values	CDDPres	CDDPnaive
0	1	1	1	1	1	1	1	1		Bottom	= 0.000	= 0.000
0.25	0.993087	0.899306	0.961039	0.865682	0.951889	0.660643	0.19723	0.353972		Top	= 1.000	= 1.000
0.5	0.878928	0.724736	0.64149	0.281705	0.575218	0.051923	0.0168507	0.0445401		IC50	0.6396	0.2675
1	0.224842	0.453805	0.113148	0.160002	0.0954247	0.0431996	0.0122291	0.0371185		HillSlope	-2.338	-2.467
2	0.188179	0.143503	0.0676395	0.090818	0.067523	0.0163826	0.00703627	0.0208154		logIC50	-0.1941	-0.5727
										Span	= 1.000	= 1.000
										95% CI (profile likelihood)
										IC50	0.5340 to 0.7699	0.1875 to 0.3447
										HillSlope	-3.603 to -1.588	??? to -1.305
										logIC50	-0.2725 to -0.1136	-0.7269 to -0.4625
										Goodness of Fit
										Degrees of Freedom	18	18
										R squared	0.893	0.8296
										Sum of Squares	0.2987	0.5627
										Sy.x	0.1288	0.1768
										Constraints
										Bottom	Bottom = 0	Bottom = 0
										Top	Top = 1	Top = 1
										IC50	IC50 > 0	IC50 > 0

## Sheet: 2a
Figure 2a
Regions included in the paper are boxed.

## Sheet: 2b
Figure 2b
Regions included in the paper are boxed.

## Sheet: 2c
Figure 2c
Regions included in the paper are boxed.

## Sheet: 2e
Figure 2e
	-AZD			+AZD				Multiple t-tests (FDR method)
	rep1	rep2	rep3	rep1	rep2	rep3		Discovery?	P value	Mean of -AZD	Mean of +AZD	Difference	SE of difference	t ratio	df	q value
H460par-mock	1.7	1.5	1.1	4.3	2	4.1		Yes	0.009842	1.433	3.467	-2.033	0.7252	2.804	24	0.005167
H460par-2DG	2.1	2.3	2.5	1.9	2.5	3		No	0.82018	2.3	2.467	-0.1667	0.7252	0.2298	24	0.287063
H460par-DCA	6	5.6	5.3	4.8	4.9	4.6		No	0.24374	5.633	4.767	0.8667	0.7252	1.195	24	0.102371
H460res-mock	4.6	3	4.1	8.3	7.7	8.6		Yes	4e-06	3.9	8.2	-4.3	0.7252	5.929	24	3e-06
H460res-2DG	66.8	69	66.1	19.8	18.1	19.2		Yes	<0.000001	67.3	19.03	48.27	0.7252	66.56	24	<0.000001
H460res-DCA	51.9	51.4	53.8	16.1	15.2	17.8		Yes	<0.000001	52.37	16.37	36	0.7252	49.64	24	<0.000001

## Sheet: 2f
Figure 2f
Regions included in the paper are boxed.

[truncated: 37 more sheets: 2g, 2h, 2j, 2k, 3a, 3b, 3c, 3e, 4b, 4d, 4f, 4g, 5a, 5b, 5c, 5e, 6a, 6b, 6c, 6d …]
